# Supplementary material for: Effectiveness of SMS Technology on Timely Community Health Worker Follow-Up for Childhood Malnutrition: A Retrospective Cohort Study in sub-Saharan Africa
Source: Glob Health Sci Pract. 2018 Jun 27;6(2):345–55. doi: 10.9745/GHSP-D-16-00290 (PMC6024632; doi:10.9745/GHSP-D-16-00290)
Supplement: 16-00290-Sarma-Supplement5-Rwanda.xlsx [file 16-00290-Sarma-Supplement5-Rwanda.xlsx]

## Sheet: Exposure Stratified
SUPPLEMENT 5.
Population Characteristics Stratified by Type of Data Entry, Mayange, Rwanda
	EXPOSURE VARIABLE
	Type of Data Entry
CHARACTERISTIC	Paper (n of encounters)	%	SMS (n of encounters, %)	%	Total Number of Encounters (n)	P-VALUE
UNDER-5 CHILDREN
Age (months)						*0.038
6-12 (1 year) (REF)	246	0.52452	223	0.47548	469	REF
12-18	267	0.413313	379	0.586687	646	<0.001
18-24 (2 years)	181	0.429929	240	0.570071	421	0.005
24-30	306	0.555354	245	0.444646	551	0.325
30-36 (3 years)	261	0.425081	353	0.574919	614	0.001
36-42	356	0.579805	258	0.420195	614	0.07
42-48 (4 years)	344	0.388262	542	0.611738	886	<0.001
48-54	323	0.490881	335	0.509119	658	0.266
54-60 (5 years)	316	0.413072	449	0.586928	765	<0.001
Total	2600	0.462304	3024	0.537696	5624
Gender						*0.036
Male	1366	0.475958	1504	0.524042	2870	REF
Female	1234	0.448076	1520	0.551924	2754	0.036
Total	2600	0.462304	3024	0.537696	5624
HOUSEHOLDS
Number of Under-5 Children in Each Household Categorized						*0.493
1	1566	0.457627	1856	0.542373	3422	REF
2	862	0.469499	974	0.530501	1836	0.41
3	151	0.477848	165	0.522152	316	0.49
4	17	0.435897	22	0.564103	39	0.787
5	1	0.25	3	0.75	4	0.421
Total	2597	0.462346	3020	0.537654	5617
Age Groups for Household Heads (in years)						*0.554
0-15	0		0		0	n/a
15-25 (REF)	138	0.423313	188	0.576687	326	REF
25-35	1294	0.468841	1466	0.531159	2760	0.9
35-45	685	0.459115	807	0.540885	1492	0.18
45-55	267	0.505682	261	0.494318	528	0.288
55-65	140	0.416667	196	0.583333	336	0.041
>=65	76	0.417582	106	0.582418	182	0.984
Total	2600	0.462304	3024	0.537696	5624
Household Head Gender						*<0.001
Male	352	0.0727122	2609	0.538938	4841	REF
Female	2232	2.95238	404	0.534392	756	<0.001
Total	2584	0.461676	3013	0.538324	5597
COMMUNITY HEALTH WORKERS
Number of Under-5 Children per Community Health Worker						*0.074
1 (Range: 0-19)	661	0.522943	603	0.477057	1264	REF
2 (Range: 19-35)	667	0.445558	830	0.554442	1497	<0.001
3 (Range: 35-55)	553	0.387798	873	0.612202	1426	<0.001
4 (Range 55 and above)	719	0.500348	718	0.499652	1437	0.241
Total	2600	0.462304	3024	0.537696	5624
*P-value from logistic regression between categorical variable as a whole and lead_m_le90days
** Dummy variable dropped due to collinearity
									.
									.
									.
									.

## Sheet: Outcome Stratified
Population Characteristics Stratified by Outcome (Timely MUAC Readings), Mayange, Rwanda
	OUTCOME VARIABLE
	MUAC READINGS WITHIN 90 DAYS OF PREVIOUS VISIT
CHARACTERISTIC	NO (n of encounters)	%	YES (n of encounters, %)	%	Total Number of Encounters (n)	P-VALUE
UNDER-5 CHILDREN
Age (months)						<0.001*
6-12 (1 year)	121	0.363363	212	0.636637	333	0.11
12-18	86	0.208738	326	0.791262	412	0.001
18-24 (2 years)	74	0.236422	239	0.763578	313	0.032
24-30	131	0.309693	292	0.690307	423	0.963
30-36 (3 years) (REF)	100	0.253807	294	0.746193	394	REF
36-42	154	0.321503	325	0.678497	479	0.668
42-48 (4 years)	139	0.2224	486	0.7776	625	0.002
48-54	114	0.247826	346	0.752174	460	0.045
54-60 (5 years)	122	0.241107	384	0.758893	506	0.022
Under 6 months	31	1	0	0	31
Total	1072	0.269618	2904	0.730382	3976
Gender						0.756*
Male	531	0.362457	1465	0.733968	1996	REF
Female	510	0.354413	1439	0.738327	1949	0.756
Total	1041	0.358471	2904	0.736122	3945
HOUSEHOLDS
Number of Under-5 Children in Each Household Categorized						0.047*
1	614	0.350457	1752	0.74049	2366	REF
2	341	0.353368	965	0.738897	1306	0.747
3	67	0.408537	164	0.709957	231	0.605
4	10	0.588235	17	0.62963	27	0.195
5	8	8	1	0.111111	9	0.003
Total	1040	0.358744	2899	0.735974	3939
Number of Under-5 Children in Each Household Continuous						0.047*
Age Groups for Household Heads (in years)						0.018*
0-15	0		0		2	Dropped due to multicollinearity
15-25	136	0.456376	162	0.543624	298	<0.001
25-35 (REF)	702	0.329268	1430	0.670732	2132	REF
35-45	367	0.316379	793	0.683621	1160	0.451
45-55	127	0.335979	251	0.664021	378	0.798
55-65	74	0.297189	175	0.702811	249	0.307
>=65	46	0.330935	93	0.669065	139	0.968
Total	1452	0.333333	2904	0.666667	4356
Household Head Gender						<0.001
Male	1102	0.305094	2510	0.694906	3612	REF
Female	336	0.464088	388	0.535912	724	<0.001
Total	1438	0.331642	2898	0.668358	4336
COMMUNITY HEALTH WORKERS
Number of Under-5 Children per Community Health Worker						<0.001
1 (Range: 0-19)	287	0.361006	508	0.638994	795	REF
2 (Range: 19-35)	293	0.295363	699	0.704637	992	<0.001
3 (Range: 35-55)	213	0.196858	869	0.803142	1082	<0.001
4 (Range 55 and above)	248		828		1076
Total	1041	0.263878	2904	0.736122	3945
Number of Under-5 Children per CHW Continuous						0.006*
*P-value from logistic regression between categorical variable as a whole and lead_m_le90days
** Dummy variable dropped due to collinearity

## Sheet: Multivariate Regression
MULTIVARIATE MODEL - Crude and Adjusted Odds Ratios (with 95% Confidence Intervals), Mayange, Rwanda
CHARACTERISTIC	CRUDE			MODEL 1 (INTERACTION)*			MODEL 2**			MODEL 2 (CONFOUNDERS & INTERACTION) §
MULTIPLICATIVE INTERACTION	OR	95% CI		OR	95% CI		OR	95% CI		OR	95% CI
Source_m	8.48168	6.97468	10.3143	5.42935	3.13578	9.40048				5.09061	2.92108	8.87146
Lead_source_m				1.29978	1.02311	1.65126				1.3047	1.01934	1.66993
Source_m_Interaction (Source_m*Lead_Source_m)				1.4904	0.778026	2.85503				1.44297	0.746925	2.78764
CHARACTERISTIC	CRUDE			MODEL 1 (INTERACTION)*			MODEL 2**			MODEL 2 (CONFOUNDERS & INTERACTION) §
MULTIPLICATIVE INTERACTION	OR	95% CI		OR	95% CI		OR	95% CI		OR	95% CI
Source_m	8.48168	6.97468	10.3143	5.42935	3.13578	9.40048				5.3262	3.06126	9.26691
Lead_source_m				1.29978	1.02311	1.65126				1.30596	1.02211	1.66864
Source_m_Interaction (Source_m*Lead_Source_m)				1.4904	0.778026	2.85503				1.42133	0.737178	2.74044
*Testing for Multiplicative Interaction by Source Type: Either SMS used in both consecutive encounters or not
**Adjusted for all significant confounders
§ Final Model Adjusted for Interaction and significant confounders
Gender of under-5 children and gender of household head excluded from Model 2 and Model 3 because of no statistical significance with outcome variable (p>0.10) from outcome stratified analysis
CHARACTERISTIC	CRUDE			MODEL 1 *			MODEL 2*			MODEL 2 **			MODEL 3 (CONFOUNDERS & MODIFIER) §
ADDITIVE INTERACTION	OR	95% CI		OR	95% CI		OR	95% CI		OR	95% CI		OR	95% CI
Source_m	8.48168	6.97468	10.3143
Lead_source_m				2.24723	1.81615	2.78062
Source_sum (source_m + lead_source_m)										2.79032	2.41688	3.22542	2.73183	2.35541	3.16841
Model 1*: Logistic regression with outcome and lead_source_m only
Model 2**: Logistic regression with outcome and source_sum only
Model 3§: Logistic regression with outcome, significant confounders and source_sum
CHARACTERISTIC	CRUDE1			CRUDE2			MODEL 2*			CRUDE3			CRUDE4
DOSE RESPONSE	OR	95% CI		OR	95% CI		OR	95% CI		OR	95% CI		OR	95% CI
Paper-Paper (0)	0.310657	0.249351	0.387035
Paper-SMS (1)				0.421846	0.340488	0.522644
SMS-Paper (2)										2.49848	1.46847	4.25094
SMS-SMS (3)													7.89098	5.68547	10.9521
*Each is a separate logistic regression with source type and outcome
CHARACTERISTIC	CRUDE			MODEL 1 (CONFOUNDERS)
DOSE RESPONSE	OR	95% CI		OR	95% CI
Paper-Paper (0)	REF	REF	REF	REF	REF	REF
Paper-SMS (1)	1.29978	1.02311	1.65126	1.30596	1.02211	1.66864
SMS-Paper (2)	5.42935	3.13578	9.40048	5.3262	3.06126	9.26691
SMS-SMS (3)	10.5177	7.39056	14.9679	9.88652	6.91017	14.1448
*Logistic regression with source type and outcome using Paper-Paper as reference
CHARACTERISTIC	CRUDE			MODEL 1 (CONFOUNDERS)
NO SMS VS. ANY SMS VS. ALL SMS	OR	95% CI		OR	95% CI
Paper-Paper (0) - NONE	REF	REF	REF	REF	REF	REF
Paper-SMS or SMS-Paper or SMS-SMS (1) - ANY	0.250604	0.206596	0.303986	0.371188	0.303847	0.453453
SMS-SMS (2) - ALL	10.5177	7.39053	14.968	10.5312	7.3775	15.0331
CHARACTERISTIC	CRUDE			MODEL 1 (CONFOUNDERS)
NONE VS. ANY SMS	OR	95% CI		OR	95% CI
Paper-Paper (0) - NONE	REF	REF	REF	REF	REF	REF
Paper-SMS or SMS-Paper or SMS-SMS (1) - ANY	0.586181	0.486297	0.706581	0.836807	0.689462	1.01564
