# Supplementary material for: Effectiveness of SMS Technology on Timely Community Health Worker Follow-Up for Childhood Malnutrition: A Retrospective Cohort Study in sub-Saharan Africa
Source: Glob Health Sci Pract. 2018 Jun 27;6(2):345–55. doi: 10.9745/GHSP-D-16-00290 (PMC6024632; doi:10.9745/GHSP-D-16-00290)
Supplement: 16-00290-Sarma-Supplement2-Uganda.xlsx [file 16-00290-Sarma-Supplement2-Uganda.xlsx]

## Sheet: Exposure Stratified
SUPPLEMENT 2.
Population Characteristics Stratified by Type of Data Entry, Ruhiira, Uganda
	EXPOSURE VARIABLE
	Type of Data Entry
CHARACTERISTIC	Paper (n of encounters)	%	SMS (n of encounters)	%	Total Number of Encounters (n)	P-VALUE
UNDER-5 CHILDREN
Age (months)						*<0.001
6-12 (1 year) (REF)	10173	0.902742	1096	0.097258	11269	REF
12-18	11082	0.899805	1234	0.100195	12316	<0.001
18-24 (2 years)	11477	0.89931	1285	0.10069	12762	<0.001
24-30	11535	0.890252	1422	0.109748	12957	<0.001
30-36 (3 years)	10669	0.899048	1198	0.100952	11867	<0.001
36-42	10721	0.89663	1236	0.10337	11957	<0.001
42-48 (4 years)	9825	0.883861	1291	0.116139	11116	<0.001
48-54	9497	0.901386	1039	0.0986143	10536	<0.001
54-60 (5 years)	7469	0.882131	998	0.117869	8467	<0.001
Total	92448	0.895406	10799	0.104594	103247
Gender						*0.858
Male	45023	0.895232	5269	0.104768	50292	REF
Female	47425	0.895572	5530	0.104428	52955	*0.858
Total	92448	0.895406	10799	0.104594	103247
HOUSEHOLDS
Number of Under-5 Children in Each Household Categorized						*0.695
1	11038	0.30184	25531	0.69816	36569	REF
2	15429	0.295083	36858	0.704917	52287	*<0.001
3	4701	0.285013	11793	0.714987	16494	0.197
4	619	0.296882	1466	0.703118	2085	0.02
5	83	0.247024	253	0.752976	336	0.758
6	10	0.238095	32	0.761905	42	0.115
Total	31880	0.295697	75933	0.704303	107813
Age Groups for Household Heads (in years)						0.323
0-15	46	0.836364	9	0.163636	55	0.132
15-25	9667	0.889165	1205	0.110835	10872	0.004
25-35 (REF)	41429	0.898521	4679	0.101479	46108	REF
35-45	26709	0.895554	3115	0.104446	29824	0.188
45-55	10302	0.897856	1172	0.102144	11474	0.833
55-65	3338	0.889185	416	0.110815	3754	0.069
>=65	1983	0.907136	203	0.0928637	2186	0.192
Total	93474	0.896435	10799	0.103565	104273
Household Head Gender
Male	79511	0.895888	9240	0.104112	88751	REF
Female	13959	0.899536	1559	0.100464	15518	0.05
Total	93470		10799		104269
COMMUNITY HEALTH WORKERS
Number of Under-5 Children per Community Health Worker
1 (Range: 0-150)	22706	0.91006	2244	0.0899399	24950	REF
2 (Range: 150-177)	22186	0.87716	3107	0.12284	25293	<0.001
3 (Range: 177-200)	21069	0.870764	3127	0.129236	24196	<0.001
4 (Range: 200 and above)	26487	0.919432	2321	0.0805679	28808	<0.001
Total	92448	0.895406	10799	0.104594	103247

## Sheet: Outcome Stratified
Population Characteristics Stratified by Outcome (Timely MUAC Readings), Ruhiira, Uganda
	OUTCOME VARIABLE
	MUAC READINGS WITHIN 90 DAYS OF PREVIOUS VISIT
CHARACTERISTIC	NO (n of encounters)	%	YES (n of encounters, %)	%	Total Number of Encounters (n)	P-VALUE
UNDER-5 CHILDREN
Age (months)						*0.001
6-12 (1 year) (REF)	4650	0.355477	8431	0.644523	13081	REF
12-18	4102	0.303066	9433	0.696934	13535	<0.001
18-24 (2 years)	3819	0.28017	9812	0.71983	13631	<0.001
24-30	3831	0.280187	9842	0.719813	13673	<0.001
30-36 (3 years)	3313	0.267847	9056	0.732153	12369	<0.001
36-42	3366	0.269841	9108	0.730159	12474	<0.001
42-48 (4 years)	3018	0.264644	8386	0.735356	11404	<0.001
48-54	3081	0.286818	7661	0.713182	10742	<0.001
54-60 (5 years)	3229	0.377749	5319	0.622251	8548	<0.001
Under 6 months	11147	0.981942	205	0.0180585	11352
Total	43556	0.360536	77253	0.639464	120809
Gender
Male	16019	0.299987	37380	0.700013	53399	*0.006
Female	16390	0.292376	39668	0.707624	56058	REF
Total	32409	0.296089	77048	0.703911	109457	0.006
HOUSEHOLDS
Number of Under-5 Children in Each Household Categorized						*<0.001
1	20531	0.444933	25613	0.555067	46144	REF
2	25009	0.403625	36952	0.596375	61961	0.03
3	7801	0.397645	11817	0.602355	19618	0
4	940	0.390365	1468	0.609635	2408	0.631
5	104	0.291317	253	0.708683	357	0.03
6	15	0.319149	32	0.680851	47	0.37
Total	54400	0.416746	76135	0.583254	130535
Age Groups for Household Heads (in years)						*<0.001
0-15	24	0.342857	46	0.657143	70	0.112
15-25	8874	0.519099	8221	0.480901	17095	<0.001
25-35 (REF)	26632	0.437767	34204	0.562233	60836	REF
35-45	15623	0.413405	22168	0.586595	37791	<0.001
45-55	5740	0.407728	8338	0.592272	14078	<0.001
55-65	1847	0.404246	2722	0.595754	4569	<0.001
>=65	1044	0.400922	1560	0.599078	2604	<0.001
Total	59784	0.436243	77259	0.563757	137043
Household Head Gender
Male	51344	0.437309	66065	0.562691	117409	*0.050
Female	8437	0.429801	11193	0.570199	19630	REF
Total	59781	0.436233	77258	0.563767	137039	0.05
COMMUNITY HEALTH WORKERS
Number of Under-5 Children per Community Health Worker						*<0.001
1 (Range: 0-150)	7559	0.286337	18840	0.713663	26399	REF
2 (Range: 150-177)	7566	0.284041	19071	0.715959	26637	0.558
3 (Range: 177-200)	6973	0.275264	18359	0.724736	25332	0.005
4 (Range: 200 and above)	10311	0.331661	20778	0.668339	31089	<0.001
Total	32409	0.296089	77048	0.703911	109457
*P-value from logistic regression between categorical variable as a whole and lead_m_le90days

## Sheet: Multivariate Regression
MULTIVARIATE MODEL - Crude and Adjusted Odds Ratios (with 95% Confidence Intervals), Ruhiira, Uganda
CHARACTERISTIC	CRUDE			MODEL 1 (INTERACTION)*			MODEL 2**			MODEL 2 (CONFOUNDERS & INTERACTION) §
MULTIPLICATIVE INTERACTION	OR	95% CI		OR	95% CI		OR	95% CI		OR	95% CI
Source_m	3.02484	2.82111	3.24328	3.33824	3.00696	3.70601				3.2304	2.90492	3.59235
Lead_source_m				2.0446	1.8784	2.2255				1.97272	1.81077	2.14916
Source_m_Interaction (Source_m*Lead_Source_m)				2.71631	1.90581	3.87149				2.84929	1.98903	4.08161
CHARACTERISTIC	CRUDE			MODEL 1 (INTERACTION)*			MODEL 2**			MODEL 2 (CONFOUNDERS & INTERACTION) §
MULTIPLICATIVE INTERACTION	OR	95% CI		OR	95% CI		OR	95% CI		OR	95% CI
Source_m	3.02484	2.82111	3.24328	3.33824	3.00696	3.70601				3.23296	2.90715	3.59527
Lead_source_m				2.0446	1.8784	2.2255				1.97534	1.81313	2.15206
Source_m_Interaction (Source_m*Lead_Source_m)				2.71631	1.90581	3.87149				2.84	1.9825	4.0684
*Testing for Multiplicative Interaction by Source Type: Either SMS used in both consecutive encounters or not
**Adjusted for all significant confounders
§ Final Model Adjusted for Interaction and significant confounders
Gender of under-5 children and gender of household head excluded from Model 2 and Model 3 because of no statistical significance with outcome variable (p>0.10) from outcome stratified analysis
CHARACTERISTIC	CRUDE			MODEL 1 *			MODEL 2*			MODEL 2 **			MODEL 3 (CONFOUNDERS & MODIFIER) §
ADDITIVE INTERACTION	OR	95% CI		OR	95% CI		OR	95% CI		OR	95% CI		OR	95% CI
Source_m	3.02484	2.82111	3.24328
Lead_source_m				2.7565	2.54091	2.99038
Source_sum (source_m + lead_source_m)										2.83307	2.67112	3.00952	2.75372	2.59267	2.92477
Model 1*: Logistic regression with outcome and lead_source_m only
Model 2**: Logistic regression with outcome and source_sum only
Model 3§: Logistic regression with outcome, significant continuous confounders and effect modifier
CHARACTERISTIC	CRUDE1			CRUDE2			MODEL 2*			CRUDE3			CRUDE4
DOSE RESPONSE	OR	95% CI		OR	95% CI		OR	95% CI		OR	95% CI		OR	95% CI
Paper-Paper (0)	0.323132	0.302605	0.345051
Paper-SMS (1)				1.82092	1.6731	1.98181
SMS-Paper (2)										3.03347	2.73277	3.36727
SMS-SMS (3)													16.5753	11.9292	23.0309
*Each is a separate logistic regression with source type and outcome
CHARACTERISTIC	CRUDE			MODEL 1 (CONFOUNDERS)
DOSE RESPONSE	OR	95% CI		OR	95% CI
Paper-Paper (0)	REF	REF	REF	REF	REF	REF
Paper-SMS (1)	2.0446	1.8784	2.2255	1.97534	1.81313	2.15206
SMS-Paper (2)	3.33824	3.00696	3.70601	3.23296	2.90715	3.59527
SMS-SMS (3)	18.5398	13.3423	25.7619	18.1367	12.9903	25.3221
*Logistic regression with source type and outcome using Paper-Paper as reference
CHARACTERISTIC	CRUDE			MODEL 1 (CONFOUNDERS)
NO SMS VS. ANY SMS VS. ALL SMS	OR	95% CI		OR	95% CI
Paper-Paper (0) - NONE	REF	REF	REF	REF	REF	REF
Paper-SMS or SMS-Paper or SMS-SMS (1) - ANY	0.0535667	0.0521105	0.0550635	0.121055	0.117468	0.124752
SMS-SMS (2) - ALL	18.5398	13.3426	25.7613	18.2123	13.0451	25.4261
CHARACTERISTIC	CRUDE			MODEL 1 (CONFOUNDERS)
NONE VS. ANY SMS	OR	95% CI		OR	95% CI
Paper-Paper (0) - NONE	REF	REF	REF	REF	REF	REF
Paper-SMS or SMS-Paper or SMS-SMS (1) - ANY	0.0675132	0.0657531	0.0693205	0.152747	0.148386	0.157237
													.
