# Supplementary material for: Effectiveness of SMS Technology on Timely Community Health Worker Follow-Up for Childhood Malnutrition: A Retrospective Cohort Study in sub-Saharan Africa
Source: Glob Health Sci Pract. 2018 Jun 27;6(2):345–55. doi: 10.9745/GHSP-D-16-00290 (PMC6024632; doi:10.9745/GHSP-D-16-00290)
Supplement: 16-00290-Sarma-Supplement4-Senegal.xlsx [file 16-00290-Sarma-Supplement4-Senegal.xlsx]

## Sheet: Exposure Stratified
SUPPLEMENT 4.
Population Characteristics Stratified by Type of Data Entry, Potou, Senegal
	EXPOSURE VARIABLE
	TYPE OF DATA ENTRY
CHARACTERISTIC	Paper (n of encounters)	%	SMS (n of encounters, %)	%	Total Number of Encounters (n)	P-VALUE
UNDER-5 CHILDREN
Age (months)						*<0.001
6-12 (1 year)	609	0.396226	928	0.603774	1537	<0.001
12-18	875	0.437719	1124	0.562281	1999	<0.001
18-24 (2 years) (REF)	790	0.357304	1421	0.642696	2211	REF
24-30	759	0.341277	1465	0.658723	2224	<0.001
30-36 (3 years)	790	0.359581	1407	0.640419	2197	<0.001
36-42	628	0.326234	1297	0.673766	1925	<0.001
42-48 (4 years)	714	0.379585	1167	0.620415	1881	<0.001
48-54	503	0.323889	1050	0.676111	1553	<0.001
54-60 (5 years)	525	0.382932	846	0.617068	1371	0.339
Total	6193	0.366493	10705	0.633507	16898
Gender						*0.391
Male	3118	0.363361	5463	0.636639	8581	REF
Female	3075	0.369725	5242	0.630275	8317	0.391
Total	6193	0.366493	10705	0.633507	16898
HOUSEHOLDS
Number of Under-5 Children in Each Household Categorized						*0.185
1	1327	0.346114	2507	0.653886	3834	REF
2	2322	0.379164	3802	0.620836	6124	0.001
3	1249	0.382074	2020	0.617926	3269	0.002
4	683	0.364267	1192	0.635733	1875	0.177
5	358	0.367179	617	0.632821	975	0.218
6	136	0.343434	260	0.656566	396	0.915
7	74	0.360976	131	0.639024	205	0.663
8	7	0.189189	30	0.810811	37	0.052
9	10	0.15873	53	0.84127	63	0.003
10	8	0.170213	39	0.829787	47	0.015
11	11	0.37931	18	0.62069	29	0.708
Total	6185	0.366975	10669	0.633025	16854
Age Groups for Household Heads (in years)						*0.419
15-25	138	0.303965	316	0.696035	454	0.011
25-35 (REF)	1357	0.364491	2366	0.635509	3723	REF
35-45	2482	0.372897	4174	0.627103	6656	0.395
45-55	1373	0.377717	2262	0.622283	3635	0.24
55-65	609	0.381101	989	0.618899	1598	0.25
>=65	304	0.336656	599	0.663344	903	0.118
Total	6263	0.369085	10706	0.630915	16969
Household Head Gender						*0.147
Male	6052	0.369859	10311	0.630141	16363	REF
Female	186	0.339416	362	0.660584	548	0.147
Total	6238	0.368872	10673	0.631128	16911
COMMUNITY HEALTH WORKERS
Number of Under-5 Children per Community Health Worker						*<0.001
1 (Range: 0-110)	1943	0.480584	2100	0.519416	4043	<0.001
2 (Range: 111-161)	1383	0.334058	2757	0.665942	4140	<0.001
3 (Range: 162-217)	1334	0.309944	2970	0.690056	4304	<0.001
4 (Range: >218)	1533	0.34754	2878	0.65246	4411	<0.001
Total	6193	0.366493	10705	0.633507	16898
*P-value from logistic regression between categorical variable as a whole and lead_m_le90days
** Dummy variable dropped due to collinearity
									.

## Sheet: Outcome Stratified
Population Characteristics Stratified by Outcome (Timely MUAC Readings), Potou, Senegal
	OUTCOME VARIABLE
	MUAC READINGS WITHIN 90 DAYS OF PREVIOUS VISIT
CHARACTERISTIC	NO (n of encounters)	%	YES (n of encounters, %)	%	Total Number of Encounters (n)	P-VALUE
UNDER-5 CHILDREN
Age (months)						*<0.001
6-12 (1 year)	1217	0.736683	435	0.263317	1652	<0.001
12-18	1218	0.655544	640	0.344456	1858	<0.001
18-24 (2 years)	1259	0.639086	711	0.360914	1970	<0.001
24-30	1263	0.641442	706	0.358558	1969	<0.001
30-36 (3 years) (REF)	1244	0.676455	595	0.323545	1839	<0.001
36-42	1084	0.654589	572	0.345411	1656	<0.001
42-48 (4 years)	1079	0.673954	522	0.326046	1601	<0.001
48-54	931	0.704236	391	0.295764	1322	<0.001
54-60 (5 years)	941	0.796782	240	0.203218	1181	0.295
Under 6 months	1358	0.991241	12	0.00875912	1370
Total	11594	0.706176	4824	0.293824	16418
Gender						*0.984
Male	5207	0.680298	2447	0.319702	7654	REF
Female	5029	0.680146	2365	0.319854	7394	0.984
Total	10236	0.680223	4812	0.319777	15048
HOUSEHOLDS
Number of Under-5 Children in Each Household Categorized						*0.045
1	2279	0.673066	1107	0.326934	3386	REF
2	3683	0.672326	1795	0.327674	5478	0.943
3	2002	0.689631	901	0.310369	2903	0.16
4	1150	0.686567	525	0.313433	1675	0.334
5	603	0.680587	283	0.319413	886	0.671
6	242	0.701449	103	0.298551	345	0.284
7	135	0.75	45	0.25	180	0.032
8	25	0.862069	4	0.137931	29	0.04
9	30	0.588235	21	0.411765	51	0.203
10	30	0.6	20	0.4	50	0.277
11	21	0.84	4	0.16	25	0.087
Total	10200	0.679638	4808	0.320362	15008
Age Groups for Household Heads (in years)						*0.824
15-25 (REF)	367	0.728175	137	0.271825	504	REF
25-35	2967	0.742492	1029	0.257508	3996	0.489
35-45	5057	0.721295	1954	0.278705	7011	0.739
45-55	2733	0.727636	1023	0.272364	3756	0.98
55-65	1262	0.743227	436	0.256773	1698	0.499
>=65	700	0.740741	245	0.259259	945	0.605
Total	13086	0.730653	4824	0.269347	17910
Household Head Gender						*0.258
Male	12604	0.730879	4641	0.269121	17245	REF
Female	426	0.71	174	0.29	600	0.258
Total	13030	0.730177	4815	0.269823	17845
COMMUNITY HEALTH WORKERS
Number of Under-5 Children per Community Health Worker						*<0.001
1 (Range: 0-20)	0		0		0	REF
2 (Range: 20-35)	0		0		0	0
3 (Range: 35-55)	171	0.830097	35	0.169903	206	0.446
4 (Range: >55)	10065	0.678143	4777	0.321857	14842	<0.001
Total	10236	0.680223	4812	0.319777	15048
*P-value from logistic regression between categorical variable as a whole and lead_m_le90days
** Dummy variable dropped due to collinearity

## Sheet: Multivariate Regression
MULTIVARIATE MODEL - Crude and Adjusted Odds Ratios (with 95% Confidence Intervals), Potou, Senegal
CHARACTERISTIC	CRUDE			MODEL 1 (INTERACTION)*			MODEL 2**			MODEL 2 (CONFOUNDERS & INTERACTION) §
MULTIPLICATIVE INTERACTION	OR	95% CI		OR	95% CI		OR	95% CI		OR	95% CI
Source_m	2.40328	2.22824	2.59207	1.90608	1.62905	2.23022				2.0278	1.72923	2.37792
Lead_source_m				0.237651	0.207576	0.272083				0.250458	0.218394	0.28723
Source_m_Interaction (Source_m*Lead_Source_m)				3.04282	2.51355	3.68354				2.82911	2.3324	3.4316
CHARACTERISTIC	CRUDE			MODEL 1 (INTERACTION)*			MODEL 2**			MODEL 2 (CONFOUNDERS & INTERACTION) §
MULTIPLICATIVE INTERACTION	OR	95% CI		OR	95% CI		OR	95% CI		OR	95% CI
Source_m	2.3997	2.22824	2.58818	1.905	1.6281	2.229				2.00418	1.70847	2.35108
Lead_source_m				0.238467	0.208303	0.272998				0.249393	0.217342	0.28617
Source_m_Interaction (Source_m*Lead_Source_m)				3.0373	2.50905	3.67677				2.86061	2.35823	3.47002
*Testing for Multiplicative Interaction by Source Type: Either SMS used in both consecutive encounters or not
**Adjusted for all significant confounders
§ Final Model Adjusted for Interaction and significant confounders
Gender of under-5 children and gender of household head excluded from Model 2 and Model 3 because of no statistical significance with outcome variable (p>0.10) from outcome stratified analysis
CHARACTERISTIC	CRUDE			MODEL 1 *			MODEL 2*			MODEL 2 **			MODEL 3 (CONFOUNDERS & MODIFIER) §
ADDITIVE INTERACTION	OR	95% CI		OR	95% CI		OR	95% CI		OR	95% CI		OR	95% CI
Source_m	2.3997	2.22824	2.58818
Lead_source_m				0.640019	0.587104	0.697702
Source_sum (source_m + lead_source_m)										1.47155	1.39576	1.55206	1.49591	1.41687	1.57936
Model 1*: Logistic regression with outcome and lead_source_m only
Model 2**: Logistic regression with outcome and source_sum only
Model 3§: Logistic regression with outcome, significant continuous confounders and effect modifier
																	.
CHARACTERISTIC	CRUDE1			CRUDE2			MODEL 2*			CRUDE3			CRUDE4
DOSE RESPONSE	OR	95% CI		OR	95% CI		OR	95% CI		OR	95% CI		OR	95% CI
Paper-Paper (0)	1.12138	1.01082	1.24402
Paper-SMS (1)				0.176872	0.159286	0.1964
SMS-Paper (2)										2.26396	1.98708	2.57942
SMS-SMS (3)													2.34199	2.1714	2.52598
*Each is a separate logistic regression with source type and outcome
CHARACTERISTIC	CRUDE			MODEL 1 (CONFOUNDERS)
DOSE RESPONSE	OR	95% CI		OR	95% CI
Paper-Paper (00)	REF	REF	REF	REF	REF	REF
Paper-SMS (01)	0.237651	0.207576	0.272083	0.249393	0.217342	0.28617
SMS-Paper (10)	1.90608	1.62905	2.23022	2.00418	1.70847	2.35108
SMS-SMS (11)	1.37834	1.23601	1.53705	1.42981	1.27783	1.59987
*Logistic regression with source type and outcome using Paper-Paper as reference
CHARACTERISTIC	CRUDE			MODEL 1 (CONFOUNDERS)
NO SMS VS. ANY SMS VS. ALL SMS	OR	95% CI		OR	95% CI
Paper-Paper (0) - NONE	REF	REF	REF	REF	REF	REF
Paper-SMS or SMS-Paper or SMS-SMS (1) - ANY	0.150955	0.134683	0.169193	0.218571	0.194505	0.245614
SMS-SMS (2) - ALL	1.37834	1.23601	1.53705	1.3541	1.2112	1.51387
CHARACTERISTIC	CRUDE			MODEL 1 (CONFOUNDERS)
NONE VS. ANY SMS	OR	95% CI		OR	95% CI
Paper-Paper (0) - NONE	REF	REF	REF	REF	REF	REF
Paper-SMS or SMS-Paper or SMS-SMS (1) - ANY	0.42637	0.38498	0.472209	0.546526	0.492086	0.606989
											.
